# Supplementary material for: Protein Palmitoylation as a Molecular Switch Linking Regulated Cell Death and Disease
Source: Biomolecules. 2026 Jun 11;16(6):853. doi: 10.3390/biom16060853 (PMC13296868; doi:10.3390/biom16060853)
Supplement: Supplementary file 1 [file biomolecules-16-00853-s001.zip]

Archive with 1 entries (1 files):
- biomolecules-4310138-supplementary.pdf
